# Supplementary material for: Association between DNA Methylation in the Core Promoter Region of the CUT-like Homeobox 1 (CUX1) Gene and Lambskin Pattern in Hu Sheep
Source: Genes (Basel). 2023 Sep 26;14(10):1873. doi: 10.3390/genes14101873 (PMC10606103; doi:10.3390/genes14101873)
Supplement: Supplementary file 1 [file genes-14-01873-s001.zip]

Archive with 66 entries (64 files):
- Supplementary Material S2/Raw seq.txt
- Supplementary Material S2/SM/
- Supplementary Material S2/SM/BSP-CUX1-1-1.M13R-48.0118-A113-A01.A01.txt.txt
- Supplementary Material S2/SM/BSP-CUX1-1-10.M13R-48.0118-A113-B02.B02.txt.txt
- Supplementary Material S2/SM/BSP-CUX1-1-2.M13R-48.0118-A113-B01.E08.txt.txt
- Supplementary Material S2/SM/BSP-CUX1-1-3.M13R-48.0118-A113-C01.C01.txt.txt
- Supplementary Material S2/SM/BSP-CUX1-1-4.M13R-48.0118-A113-D01.D01.txt.txt
- Supplementary Material S2/SM/BSP-CUX1-1-5.M13R-48.0118-A113-E01.E01.txt.txt
- Supplementary Material S2/SM/BSP-CUX1-1-6.M13R-48.0118-A113-F01.F01.txt.txt
- Supplementary Material S2/SM/BSP-CUX1-1-7.M13R-48.0118-A113-G01.G01.txt.txt
- Supplementary Material S2/SM/BSP-CUX1-1-8.M13R-48.0118-A113-H01.H01.txt.txt
- Supplementary Material S2/SM/BSP-CUX1-1-9.M13R-48.0118-A113-A02.F08.txt.txt
- Supplementary Material S2/SM/BSP-CUX1-2-1.M13R-48.0118-A113-C02.C02.txt.txt
- Supplementary Material S2/SM/BSP-CUX1-2-10.M13R-48.0118-A113-D03.D03.txt.txt
- Supplementary Material S2/SM/BSP-CUX1-2-2.M13R-48.0118-A113-D02.D02.txt.txt
- Supplementary Material S2/SM/BSP-CUX1-2-3.M13R-48.0118-A113-E02.E02.txt.txt
- Supplementary Material S2/SM/BSP-CUX1-2-4.M13R-48.0118-A113-F02.F02.txt.txt
- Supplementary Material S2/SM/BSP-CUX1-2-5.M13R-48.0118-A113-G02.G02.txt.txt
- Supplementary Material S2/SM/BSP-CUX1-2-6.M13R-48.0118-A113-H02.H02.txt.txt
- Supplementary Material S2/SM/BSP-CUX1-2-7.M13R-48.0118-A113-A03.A03.txt.txt
- Supplementary Material S2/SM/BSP-CUX1-2-8.M13R-48.0118-A113-B03.B03.txt.txt
- Supplementary Material S2/SM/BSP-CUX1-2-9.M13R-48.0118-A113-C03.C03.txt.txt
- Supplementary Material S2/SM/BSP-CUX1-3-1.M13R-48.0118-A113-E03.E03.txt.txt
- Supplementary Material S2/SM/BSP-CUX1-3-10.M13R-48.0118-A113-F04.F04.txt.txt
- Supplementary Material S2/SM/BSP-CUX1-3-2.M13R-48.0118-A113-F03.F03.txt.txt
- Supplementary Material S2/SM/BSP-CUX1-3-3.M13R-48.0118-A113-G03.G03.txt.txt
- Supplementary Material S2/SM/BSP-CUX1-3-4.M13R-48.0118-A113-H03.H03.txt.txt
- Supplementary Material S2/SM/BSP-CUX1-3-5.M13R-48.0118-A113-A04.A04.txt.txt
- Supplementary Material S2/SM/BSP-CUX1-3-6.M13R-48.0118-A113-B04.B04.txt.txt
- Supplementary Material S2/SM/BSP-CUX1-3-7.M13R-48.0118-A113-C04.C04.txt.txt
- Supplementary Material S2/SM/BSP-CUX1-3-8.M13R-48.0118-A113-D04.D04.txt.txt
- Supplementary Material S2/SM/BSP-CUX1-3-9.M13R-48.0118-A113-E04.E04.txt.txt
- Supplementary Material S2/SM/╘¡╩╝╨≥┴╨.txt
- Supplementary Material S2/ST/
- Supplementary Material S2/ST/BSP-CUX1-4-1.M13R-48.0118-A113-G04.G04.txt.txt
- Supplementary Material S2/ST/BSP-CUX1-4-10.M13R-48.0118-A113-H05.H05.txt.txt
- Supplementary Material S2/ST/BSP-CUX1-4-2.M13R-48.0118-A113-H04.H04.txt.txt
- Supplementary Material S2/ST/BSP-CUX1-4-3.M13R-48.0118-A113-A05.G08.txt.txt
- Supplementary Material S2/ST/BSP-CUX1-4-4.M13R-48.0118-A113-B05.B05.txt.txt
- Supplementary Material S2/ST/BSP-CUX1-4-5.M13R-48.0118-A113-C05.C05.txt.txt
- Supplementary Material S2/ST/BSP-CUX1-4-6.M13R-48.0118-A113-D05.D05.txt.txt
- Supplementary Material S2/ST/BSP-CUX1-4-7.M13R-48.0118-A113-E05.E05.txt.txt
- Supplementary Material S2/ST/BSP-CUX1-4-8.M13R-48.0118-A113-F05.F05.txt.txt
- Supplementary Material S2/ST/BSP-CUX1-4-9.M13R-48.0118-A113-G05.G05.txt.txt
- Supplementary Material S2/ST/BSP-CUX1-5-1.M13R-48.0118-A113-A06.A06.txt.txt
- Supplementary Material S2/ST/BSP-CUX1-5-10.M13R-48.0118-A113-B07.B07.txt.txt
- Supplementary Material S2/ST/BSP-CUX1-5-2.M13R-48.0118-A113-B06.B06.txt.txt
- Supplementary Material S2/ST/BSP-CUX1-5-3.M13R-48.0118-A113-C06.C06.txt.txt
- Supplementary Material S2/ST/BSP-CUX1-5-4.M13R-48.0118-A113-D06.D06.txt.txt
- Supplementary Material S2/ST/BSP-CUX1-5-5_M13R-48.0118-A113-E06.E06.txt.txt
- Supplementary Material S2/ST/BSP-CUX1-5-6.M13R-48.0118-A113-F06.F06.txt.txt
- Supplementary Material S2/ST/BSP-CUX1-5-7.M13R-48.0118-A113-G06.G06.txt.txt
- Supplementary Material S2/ST/BSP-CUX1-5-8.M13R-48.0118-A113-H06.H06.txt.txt
- Supplementary Material S2/ST/BSP-CUX1-5-9.M13R-48.0118-A113-A07.A07.txt.txt
- Supplementary Material S2/ST/BSP-CUX1-6-1.M13R-48.0118-A113-C07.C07.txt.txt
- Supplementary Material S2/ST/BSP-CUX1-6-10.M13R-48.0118-A113-D08.D08.txt.txt
- Supplementary Material S2/ST/BSP-CUX1-6-2.M13R-48.0118-A113-D07.D07.txt.txt
- Supplementary Material S2/ST/BSP-CUX1-6-3.M13R-48.0118-A113-E07.E07.txt.txt
- Supplementary Material S2/ST/BSP-CUX1-6-4.M13R-48.0118-A113-F07.F07.txt.txt
- Supplementary Material S2/ST/BSP-CUX1-6-5.M13R-48.0118-A113-G07.G07.txt.txt
- Supplementary Material S2/ST/BSP-CUX1-6-6.M13R-48.0118-A113-H07.H07.txt.txt
- Supplementary Material S2/ST/BSP-CUX1-6-7.M13R-48.0118-A113-A08.A08.txt.txt
- Supplementary Material S2/ST/BSP-CUX1-6-8.M13R-48.0118-A113-B08.B08.txt.txt
- Supplementary Material S2/ST/BSP-CUX1-6-9.M13R-48.0118-A113-C08.C08.txt.txt
- Supplementary table S1.xlsx
- Supplementary table S3.xlsx
