# Supplementary material for: Association between DNA Methylation in the Core Promoter Region of the CUT-like Homeobox 1 (CUX1) Gene and Lambskin Pattern in Hu Sheep
Source: Genes (Basel). 2023 Sep 26;14(10):1873. doi: 10.3390/genes14101873 (PMC10606103; doi:10.3390/genes14101873)
Supplement: Supplementary file 1 [file genes-14-01873-s001.zip › Supplementary Material S2/SM/BSP-CUX1-3-1.M13R-48.0118-A113-E03.E03.txt.txt]

>BSP-CUX1-3-1.M13R-48.0118-A113-E03.E03.txt
GGTGTAGTGATATAGGGGGTTATTGTTGTTTTTTTTGGTTTTGGTGTTTTTTAATGTGAAATGTTGTTTTTGGTTGATTTGGTTTTTGAATTTGGTTGGGGTGTAGTGAAGAGGGGTGTGTGGTTGTTGATGGTTTGTATGTTTTGTATTTGTTTTGTGGTTGTGGGTTTGGATTGTGTGGGGTTGGGGTTAGGGTAGGTGGTTGTGGTGGTTTTGTGTGTTTAGTGTTTTGTAGGAGGGTGATTGTAAAGTGGTGTAGGGTTGGTATTTGTTAGATTAAATGGTTGTTGGTTTTTTGTTTAGGGTTTAGGAGGGGT
