# Supplementary material for: Association between DNA Methylation in the Core Promoter Region of the CUT-like Homeobox 1 (CUX1) Gene and Lambskin Pattern in Hu Sheep
Source: Genes (Basel). 2023 Sep 26;14(10):1873. doi: 10.3390/genes14101873 (PMC10606103; doi:10.3390/genes14101873)
Supplement: Supplementary file 1 [file genes-14-01873-s001.zip › Supplementary table S1.xlsx]

## Sheet: Sheet1
Primer designed for the evaluation of CUX1 expression using qPCR
Genes	Accession No.	Sequences (5’→3’)	Product length
CUX1	XM_004020987.5	F:GCACGACATTGAGACGGAG	160
		R:AGCTATGGTCTCAGCCTGGT
GAPDH	NM_001190390.1	F: TCTCAAGGGCATTCTAGGCTAC	151
		R: GCCGAATTCATTGTCGTACCAG
Primer designed for the determination of CUX1 core promoter region
Primer name	Annealing Temperature (℃)	Sequences (5’→3’)	Product length
CUX1-UR	61	cagtaccggaatgccaagcttCTTGAGACATATTGAGACGGAGTGA	/
CUX1-U1	61	ctatcgataggtaccgagctcGCACAAATGGGAGGGAAAGG	1985
CUX1-U2	61	ctatcgataggtaccgagctcCTGCTTCCTGCCCTTGCC	1601
CUX1-U3	61	ctatcgataggtaccgagctcCTTTTTGCCAGGTTTCTGCG	1151
CUX1-U4	61	ctatcgataggtaccgagctcCGGCTGACTCGGTCTCTGAA	751
CUX1-U5	61	ctatcgataggtaccgagctcGGAGTCGGCGACTGCGAC	499
CUX1-U6	61	ctatcgataggtaccgagctcGCCGTGAGGAGGAGTCCG	149
note:The lowercase letter is the terminal sequence of the linearized vector (pGL3-Basic), the uppercase letter is the insert amplification primer sequence, and the underscore indicates the SacI (GAGCTC) and HindIII (AAGCTT) digestion sites.
Primer designed for the sequence of sulfite transformation
Primer name	Sequences (5’→3’)	Product length
CUX1	F：GGTGTAGTGATATAGGGGGT	317
	R：ACCCCTCCTAAACCCTAA
